# Supplementary material for: Amino Acid k-mer Feature Extraction for Quantitative Antimicrobial Resistance (AMR) Prediction by Machine Learning and Model Interpretation for Biological Insights
Source: Biology (Basel). 2020 Oct 28;9(11):365. doi: 10.3390/biology9110365 (PMC7694136; doi:10.3390/biology9110365)
Supplement: Supplementary file 1 [file biology-09-00365-s001.zip]

Archive with 3 entries (2 files):
- biology-956107-suppl-final/
- biology-956107-suppl-final/Long_version.fa
- biology-956107-suppl-final/Short_version.fa
